# Supplementary material for: Dynamic covalent nano-networks comprising antibiotics and polyphenols orchestrate bacterial drug resistance reversal and inflammation alleviation
Source: Bioact Mater. 2023 Apr 18;27:288–302. doi: 10.1016/j.bioactmat.2023.04.014 (PMC10126917; doi:10.1016/j.bioactmat.2023.04.014)
Supplement: Multimedia component 1 [file mmc1.zip]

Archive with 5 entries (4 files):
- Supplementary files/
- Supplementary files/Movie S1.mp4
- Supplementary files/Movie S2.mp4
- Supplementary files/Supporting Information-Bioactive materials-YFL.docx
- Supplementary files/~$pporting Information-Bioactive materials-YFL.docx
